# Supplementary material for: Driving the implementation of hospital examination reservation system through hospital management
Source: BMC Health Serv Res. 2024 Jan 9;24:44. doi: 10.1186/s12913-023-10467-x (PMC10777631; doi:10.1186/s12913-023-10467-x)
Supplement: Supplementary file 1 — Supplementary Material 1 [file 12913_2023_10467_MOESM1_ESM.csv]

date	times	PE1	pe2	pe3	ee1	ee2	ee3	si1	si2	si3	si4	fc1	fc2	fc3	fc4	h1	h2	h3	h4	ppr1	ppr2	ppr3	pi1	pi2	pi3	pi4	bi1	bi2	bi3	bi4
08NOV21:15:24:00	236Ãë	5	5	5	5	5	5	5	5	5	5	5	5	5	5	5	5	5	3	4	1	3	5	4	5	4	5	5	5	5
08NOV21:17:18:00	134Ãë	5	5	5	5	5	5	5	5	5	5	5	5	5	5	5	5	5	5	1	1	1	5	5	5	5	5	5	5	5
08NOV21:17:21:00	160Ãë	5	5	5	5	5	5	5	5	5	5	5	5	5	5	5	5	5	5	1	1	1	5	5	5	1	5	5	5	5
09NOV21:15:37:00	1288Ãë	1	1	1	4	4	4	1	1	4	4	4	4	4	1	4	4	4	4	1	1	1	4	4	4	5	4	4	4	4
10NOV21:13:20:00	236Ãë	4	4	4	4	4	4	4	4	4	4	4	4	4	4	4	4	4	4	4	4	2	4	4	4	4	4	4	4	5
10NOV21:14:50:00	542Ãë	3	3	3	3	3	3	3	3	4	3	3	3	3	4	3	3	3	3	2	2	2	3	2	2	3	3	3	3	3
10NOV21:14:59:00	1119Ãë	5	5	5	5	5	5	5	5	5	5	5	5	5	5	5	5	5	5	5	5	5	5	5	5	1	4	4	4	4
10NOV21:15:01:00	151Ãë	4	4	4	4	4	3	3	4	4	4	4	4	4	4	4	4	3	3	3	3	2	2	3	3	4	4	4	4	4
10NOV21:15:53:00	173Ãë	5	5	5	5	5	5	5	5	5	5	5	5	4	5	5	5	5	5	3	3	2	5	4	4	4	5	5	5	5
10NOV21:15:53:00	130Ãë	5	5	5	5	5	5	5	5	5	5	5	5	5	5	5	5	5	5	5	3	5	5	5	5	1	5	5	5	5
12NOV21:13:18:00	200Ãë	5	5	5	4	4	4	5	5	5	5	5	4	4	4	4	5	5	4	4	3	3	2	3	3	2	5	5	5	5
15NOV21:09:12:00	294Ãë	5	5	5	5	5	5	5	5	5	5	5	5	4	5	4	4	4	4	4	2	2	4	4	4	4	5	5	5	4
15NOV21:09:16:00	231Ãë	5	5	5	5	5	5	5	5	5	5	5	5	5	5	5	5	5	5	3	3	3	4	4	4	2	5	5	5	5
15NOV21:09:17:00	259Ãë	5	5	5	5	5	5	5	5	5	5	5	5	5	5	5	5	4	5	5	2	2	4	3	4	3	5	4	5	5
15NOV21:09:19:00	207Ãë	4	4	4	4	4	4	4	4	4	4	4	4	4	4	4	4	4	4	3	3	3	4	3	4	4	4	4	4	4
15NOV21:09:19:00	164Ãë	4	4	3	3	4	2	3	4	4	4	5	5	4	3	5	5	5	4	1	1	1	5	4	4	2	5	5	5	5
15NOV21:09:20:00	292Ãë	4	4	3	4	4	3	4	4	4	3	4	4	3	3	4	4	3	3	3	2	2	4	2	3	4	4	4	4	4
15NOV21:09:21:00	186Ãë	5	5	5	5	5	5	4	4	5	5	5	5	5	5	5	5	5	4	2	2	3	5	4	4	4	5	5	5	5
15NOV21:09:24:00	538Ãë	4	4	4	4	4	4	4	4	5	5	5	5	4	3	4	4	4	3	2	2	2	4	3	3	4	5	4	4	4
15NOV21:09:28:00	614Ãë	5	5	5	4	3	3	4	4	5	5	5	4	4	4	4	4	4	3	2	2	2	4	3	3	3	4	4	4	4
15NOV21:09:32:00	328Ãë	5	5	5	5	5	5	5	5	5	5	5	5	5	5	5	5	5	4	2	2	2	4	4	4	4	4	4	4	4
15NOV21:09:34:00	340Ãë	4	5	4	4	4	3	1	1	3	3	5	4	4	3	4	4	3	3	1	1	1	4	4	5	5	5	4	4	4
15NOV21:09:54:00	369Ãë	5	5	5	5	5	5	5	5	5	3	5	4	4	5	4	4	4	2	2	2	2	4	2	4	4	4	4	4	4
15NOV21:09:57:00	804Ãë	4	4	4	4	4	4	4	4	4	4	4	4	4	4	4	4	4	4	3	2	2	3	3	4	4	4	4	4	4
15NOV21:10:01:00	279Ãë	5	5	5	5	5	5	5	5	5	5	5	5	5	5	5	5	5	5	5	3	5	5	3	4	5	5	5	5	5
15NOV21:10:03:00	169Ãë	5	5	5	5	5	5	5	5	5	5	5	5	5	5	5	5	5	4	2	2	2	5	5	5	4	5	5	5	5
15NOV21:10:08:00	373Ãë	5	5	5	5	5	5	5	5	5	5	5	5	5	5	5	5	5	5	4	3	3	5	5	5	5	5	5	5	5
15NOV21:10:09:00	181Ãë	5	5	5	5	5	5	5	5	5	5	5	5	5	5	5	5	5	5	2	2	2	5	5	5	4	5	5	5	5
15NOV21:10:30:00	160Ãë	5	5	5	4	5	5	5	5	5	5	5	5	5	5	5	5	5	5	1	1	2	5	2	5	5	5	5	5	5
15NOV21:11:30:00	313Ãë	4	4	4	4	4	4	4	4	4	4	4	4	4	3	4	4	4	4	4	3	4	4	4	4	2	4	4	4	4
15NOV21:12:01:00	418Ãë	4	4	4	3	4	3	2	2	4	4	4	4	4	3	4	4	4	4	3	3	3	4	4	4	4	4	4	4	4
15NOV21:13:17:00	165Ãë	3	3	3	4	4	4	4	4	4	4	4	4	4	3	4	3	4	3	3	3	3	4	4	4	4	4	4	3	3
15NOV21:15:08:00	208Ãë	5	5	5	5	5	5	4	4	4	5	5	5	5	5	5	5	5	5	3	3	3	5	3	3	4	5	5	5	5
15NOV21:15:48:00	326Ãë	5	5	4	4	5	5	4	5	3	5	5	5	5	5	4	4	4	4	4	4	4	4	4	4	1	5	4	5	5
15NOV21:16:14:00	648Ãë	4	4	2	3	4	4	4	4	4	4	4	2	2	4	2	3	2	2	4	4	4	4	2	2	2	4	2	4	4
15NOV21:16:16:00	1996Ãë	5	5	5	5	5	5	5	5	5	5	5	5	5	5	5	5	5	5	3	3	1	5	5	5	5	5	5	5	5
15NOV21:16:21:00	358Ãë	5	5	5	4	4	4	4	4	4	4	4	4	4	4	4	4	4	4	4	4	2	4	4	4	2	5	5	5	5
15NOV21:16:21:00	405Ãë	5	5	5	5	5	5	5	5	5	4	5	5	5	5	5	5	5	5	2	2	2	5	4	5	4	5	5	5	5
15NOV21:17:32:00	2016Ãë	5	5	5	5	5	5	5	5	5	5	5	5	5	5	5	5	5	5	1	1	1	5	5	5	5	5	5	5	5
15NOV21:19:11:00	116Ãë	4	4	4	4	4	4	4	4	4	4	4	4	4	4	4	4	4	4	4	4	3	4	3	4	4	4	4	4	4
15NOV21:21:04:00	217Ãë	3	3	3	3	3	3	3	3	3	3	4	4	4	4	4	4	3	3	3	3	3	4	3	3	3	4	4	4	4
16NOV21:10:20:00	505Ãë	4	3	3	5	4	4	3	4	4	3	4	4	4	3	4	4	4	4	3	3	3	2	2	2	3	4	4	4	5
16NOV21:12:10:00	167Ãë	4	4	4	4	4	4	5	5	5	5	5	5	5	5	5	5	5	5	4	4	4	5	5	5	1	5	5	5	5
16NOV21:14:51:00	561Ãë	5	5	5	3	3	4	5	5	3	3	5	5	3	2	5	5	5	3	2	2	2	5	4	4	4	5	5	5	5
16NOV21:15:00:00	453Ãë	4	4	4	3	4	4	4	4	5	5	4	4	4	3	4	4	4	2	2	2	2	4	3	4	4	4	4	4	4
16NOV21:15:01:00	193Ãë	4	4	4	4	4	4	4	4	4	4	4	4	4	4	4	4	4	3	1	1	1	4	4	4	5	5	5	5	5
16NOV21:15:03:00	225Ãë	5	5	5	5	5	5	5	5	5	5	5	5	4	4	4	4	2	2	2	2	2	4	2	3	4	4	4	4	4
16NOV21:15:13:00	116Ãë	5	5	5	5	5	5	5	5	5	5	5	5	5	5	5	5	5	4	2	2	2	5	3	5	1	5	5	5	5
16NOV21:15:16:00	173Ãë	5	5	5	5	5	5	5	5	4	4	4	4	4	4	4	4	3	3	2	2	2	2	2	2	4	4	4	4	4
16NOV21:15:22:00	159Ãë	4	3	3	4	3	4	4	4	4	4	4	4	4	4	4	4	4	4	3	3	3	3	3	4	2	4	4	4	3
16NOV21:15:26:00	159Ãë	5	5	5	5	5	5	5	5	5	5	5	5	5	5	5	5	5	5	1	1	1	5	5	5	1	5	5	5	5
16NOV21:15:34:00	255Ãë	5	5	5	5	5	5	5	5	5	5	5	5	5	5	5	5	5	5	3	3	2	2	2	5	3	5	5	5	5
16NOV21:15:44:00	286Ãë	5	5	5	5	5	5	5	5	5	5	5	5	5	5	5	4	5	5	1	5	1	5	2	4	5	5	5	5	5
16NOV21:15:52:00	362Ãë	5	5	5	5	5	5	5	5	5	5	5	5	5	5	5	5	5	5	2	2	2	5	4	5	4	4	4	4	4
16NOV21:17:07:00	362Ãë	5	5	5	5	5	5	5	5	5	5	5	5	1	5	5	5	5	5	1	1	1	5	5	5	5	5	5	5	5
16NOV21:18:11:00	170Ãë	3	3	3	4	4	4	3	3	5	3	5	4	4	4	3	3	3	3	4	4	3	4	4	4	4	4	4	4	4
16NOV21:18:13:00	340Ãë	5	5	5	5	5	5	5	5	4	4	5	5	4	4	4	5	4	3	2	2	2	4	4	4	4	5	5	5	5
16NOV21:18:15:00	454Ãë	3	3	3	3	4	4	4	4	4	4	4	4	4	4	3	3	3	3	4	3	4	4	4	4	5	5	5	4	4
16NOV21:18:15:00	378Ãë	5	5	5	5	5	5	5	5	5	5	5	5	5	5	5	5	5	5	4	4	4	5	3	4	4	5	5	5	5
16NOV21:18:20:00	758Ãë	5	4	4	4	4	4	4	3	5	4	5	5	5	4	5	5	4	3	2	2	2	4	3	4	4	5	5	5	4
16NOV21:18:28:00	130Ãë	5	5	5	5	5	5	5	5	5	5	5	5	5	5	5	5	5	5	2	2	2	5	5	5	5	5	5	5	5
16NOV21:18:32:00	246Ãë	5	5	5	5	5	5	5	5	5	5	5	5	5	5	5	5	5	4	2	2	1	4	3	3	5	5	5	5	5
16NOV21:18:36:00	309Ãë	5	5	5	5	5	5	5	5	5	5	5	5	5	4	5	5	5	4	1	1	1	5	3	3	3	5	4	4	4
16NOV21:18:38:00	218Ãë	5	5	5	5	5	5	5	5	5	5	5	5	5	5	5	5	5	3	1	1	1	5	4	4	5	5	5	5	5
16NOV21:18:38:00	202Ãë	5	5	5	5	5	5	5	5	5	5	5	5	4	5	5	5	5	5	5	2	2	5	3	4	5	5	5	5	5
16NOV21:18:44:00	155Ãë	5	5	5	5	5	5	5	5	5	5	5	5	5	5	5	5	5	5	2	2	2	5	5	5	1	5	5	5	5
16NOV21:18:45:00	731Ãë	5	5	5	4	5	5	5	5	5	5	5	4	5	5	5	5	5	5	2	2	2	5	3	5	5	5	5	5	5
16NOV21:18:45:00	315Ãë	5	5	5	5	5	5	5	5	5	5	5	5	5	5	5	5	5	5	3	2	1	4	2	4	5	5	5	5	5
16NOV21:18:46:00	317Ãë	5	5	5	5	5	5	5	5	5	5	5	5	5	5	5	5	5	5	1	1	1	5	3	4	5	5	5	5	5
16NOV21:18:51:00	355Ãë	5	5	5	5	5	5	5	5	5	5	5	5	5	5	5	5	5	5	1	1	1	5	5	5	5	5	5	5	5
16NOV21:18:54:00	404Ãë	5	4	5	4	5	4	4	4	5	4	4	4	5	5	5	5	5	5	5	2	2	5	4	4	4	4	4	4	4
16NOV21:18:55:00	111Ãë	4	4	4	4	4	4	4	4	4	4	4	4	4	4	4	4	4	4	4	4	4	4	4	4	2	4	3	3	4
16NOV21:18:56:00	209Ãë	3	3	3	3	3	3	3	3	4	4	3	3	3	3	3	3	3	3	3	2	2	3	2	3	3	4	4	4	4
16NOV21:18:59:00	193Ãë	5	5	5	5	5	5	5	5	5	5	5	5	5	5	5	5	5	5	5	2	2	5	5	5	4	5	5	5	5
16NOV21:19:00:00	204Ãë	5	5	5	5	5	5	5	5	5	5	5	5	5	5	5	5	5	3	1	1	1	5	3	5	5	5	5	5	5
16NOV21:19:01:00	195Ãë	4	4	4	4	2	4	4	4	4	4	4	3	4	4	3	3	3	3	2	2	2	2	3	4	3	4	4	3	4
16NOV21:19:01:00	1894Ãë	4	4	4	4	4	4	4	4	4	4	4	4	4	4	4	4	4	4	3	4	2	3	3	4	3	4	4	4	4
16NOV21:19:03:00	181Ãë	5	5	5	5	5	5	5	5	5	5	5	5	4	4	5	5	5	4	2	2	2	5	2	3	4	5	5	5	5
16NOV21:19:04:00	123Ãë	5	5	5	5	5	5	5	5	5	5	5	5	5	5	5	5	5	5	5	5	3	5	5	5	5	5	5	5	5
16NOV21:19:06:00	143Ãë	5	5	5	5	5	5	5	5	5	5	5	5	5	5	5	5	4	3	1	1	1	5	5	5	5	5	5	5	5
16NOV21:19:06:00	152Ãë	4	4	4	3	3	4	4	4	4	3	4	3	3	4	4	3	3	3	3	2	2	4	3	4	3	3	3	3	4
16NOV21:19:10:00	106Ãë	5	5	5	5	5	5	5	5	5	5	5	5	5	5	5	5	5	5	3	3	3	4	3	3	4	4	4	4	4
16NOV21:19:11:00	353Ãë	5	5	4	3	2	4	4	4	4	4	4	4	4	5	4	5	4	4	5	5	5	4	4	5	2	4	4	4	4
16NOV21:19:13:00	146Ãë	5	5	5	5	5	5	5	5	5	5	5	5	5	5	5	5	4	3	2	2	2	5	3	3	4	4	4	5	5
16NOV21:19:17:00	418Ãë	5	5	5	5	5	5	5	5	5	5	5	4	5	5	5	5	5	5	2	2	2	5	4	5	4	5	5	5	5
16NOV21:19:20:00	138Ãë	4	4	4	3	3	4	4	4	4	3	4	3	3	4	3	3	3	3	2	2	2	4	3	4	3	3	3	3	4
16NOV21:19:20:00	205Ãë	4	4	4	4	4	4	4	4	4	4	4	4	4	4	4	4	4	4	4	4	4	4	4	5	1	5	5	5	4
16NOV21:19:23:00	120Ãë	4	4	4	4	3	3	4	4	4	3	4	3	3	4	3	3	3	3	2	2	2	4	3	3	3	4	4	4	4
16NOV21:19:26:00	260Ãë	4	4	4	5	5	4	4	4	4	4	4	4	3	4	4	4	3	3	4	3	2	3	2	2	4	4	4	4	4
16NOV21:19:27:00	132Ãë	4	4	4	4	3	3	4	4	4	3	4	3	3	4	3	3	3	3	2	2	2	4	3	3	3	3	3	3	4
16NOV21:19:30:00	109Ãë	4	4	4	4	3	3	3	3	4	3	4	3	3	4	3	3	3	3	2	2	2	4	3	3	3	3	3	3	4
16NOV21:19:34:00	145Ãë	4	4	4	4	3	4	4	4	4	4	3	3	3	4	3	3	3	3	2	2	2	4	3	3	3	4	3	3	3
16NOV21:19:37:00	142Ãë	4	5	5	5	4	4	4	4	4	4	4	4	4	4	4	4	4	4	4	4	2	4	2	4	4	4	4	4	4
16NOV21:19:41:00	112Ãë	4	4	4	4	3	4	4	4	4	3	4	3	3	4	3	3	3	3	2	2	2	4	3	3	2	3	3	3	3
16NOV21:19:47:00	194Ãë	5	5	5	5	5	5	5	5	5	5	5	5	5	5	5	5	5	3	3	3	2	3	3	5	5	5	5	5	5
16NOV21:19:47:00	210Ãë	5	5	5	5	5	5	5	5	5	5	5	5	5	5	5	5	5	3	1	1	2	4	4	4	3	4	4	5	5
16NOV21:19:50:00	432Ãë	5	5	5	3	3	3	4	5	5	4	5	3	3	5	5	5	5	5	5	5	4	3	3	5	4	5	5	5	5
16NOV21:19:56:00	105Ãë	4	4	4	4	3	3	4	4	4	3	4	3	3	4	3	3	3	3	2	2	2	4	3	3	3	3	3	3	4
16NOV21:20:29:00	273Ãë	3	3	3	3	3	3	4	4	3	2	2	4	3	4	3	3	3	3	4	3	3	3	1	1	4	2	2	2	1
16NOV21:20:35:00	400Ãë	4	4	4	4	4	4	3	3	4	4	4	4	3	4	3	3	3	2	3	3	3	3	2	2	3	4	4	4	3
16NOV21:20:43:00	284Ãë	5	5	5	5	5	5	5	5	5	5	5	5	4	4	4	5	4	4	2	2	2	4	3	4	4	4	4	4	4
16NOV21:21:04:00	224Ãë	4	4	4	4	4	4	4	4	4	4	4	4	4	4	4	4	4	3	3	2	2	4	3	4	3	4	4	4	4
16NOV21:22:12:00	184Ãë	5	5	5	5	5	5	5	5	5	5	5	5	5	5	5	5	5	5	1	1	1	5	5	5	5	5	5	5	5
16NOV21:22:12:00	3971Ãë	4	4	4	4	4	4	4	4	4	4	4	4	4	4	4	4	4	4	4	2	2	4	4	4	4	4	4	4	4
16NOV21:22:23:00	166Ãë	5	5	5	5	3	3	5	5	5	5	5	4	3	4	3	3	3	2	2	2	2	3	3	3	2	3	3	4	4
16NOV21:23:11:00	275Ãë	5	5	5	5	5	5	5	5	5	5	5	5	5	5	5	5	5	5	2	2	3	5	3	4	4	5	5	5	5
17NOV21:06:14:00	194Ãë	5	5	5	5	5	4	4	4	4	5	4	5	2	4	4	4	5	5	2	2	2	5	4	4	4	5	5	5	4
17NOV21:08:04:00	560Ãë	4	4	4	4	4	3	3	4	4	4	4	4	4	4	4	4	3	3	3	3	3	3	3	3	4	4	4	4	3
17NOV21:08:16:00	261Ãë	5	5	5	5	5	5	5	5	5	5	5	5	4	4	4	4	5	5	4	3	3	4	3	3	2	4	4	4	4
17NOV21:08:18:00	260Ãë	4	4	4	4	4	4	4	4	4	4	4	4	4	4	4	4	4	4	3	3	3	4	3	4	4	4	4	4	4
17NOV21:08:18:00	242Ãë	1	1	1	1	1	1	1	1	1	1	1	1	1	1	1	1	1	1	1	1	1	5	5	5	5	5	5	5	5
17NOV21:08:18:00	268Ãë	5	5	5	5	5	5	5	5	5	5	5	5	5	5	5	5	5	5	3	3	3	5	5	5	4	5	5	5	5
17NOV21:08:19:00	265Ãë	5	5	5	5	5	5	5	5	5	5	5	5	5	5	5	5	5	5	5	5	1	5	5	5	5	5	5	5	5
17NOV21:08:19:00	314Ãë	5	5	5	5	5	5	5	5	5	4	5	5	4	5	5	5	4	4	3	3	2	5	3	5	4	5	5	5	4
17NOV21:08:29:00	135Ãë	4	4	4	4	3	3	4	3	5	3	3	4	3	2	5	5	3	3	4	2	2	4	3	3	3	3	3	3	3
17NOV21:08:45:00	182Ãë	5	5	5	5	5	5	5	5	4	4	4	5	4	5	5	5	5	3	1	1	1	5	2	4	4	5	5	5	5
17NOV21:08:45:00	166Ãë	5	5	5	5	5	5	5	5	5	4	5	5	5	5	5	5	5	5	3	3	3	5	5	5	4	5	5	5	5
17NOV21:08:46:00	244Ãë	4	4	4	4	4	4	4	4	4	4	4	4	4	4	4	4	4	3	3	3	3	4	3	3	3	4	4	4	4
17NOV21:08:46:00	211Ãë	5	5	5	5	5	5	5	5	5	5	5	5	5	5	5	5	5	5	2	2	2	5	4	5	4	5	5	5	5
17NOV21:08:50:00	128Ãë	5	5	5	5	5	5	5	5	5	5	5	5	5	5	5	5	5	5	5	5	3	3	3	3	3	5	5	5	5
17NOV21:08:57:00	448Ãë	3	3	3	3	3	3	4	4	4	4	4	4	4	4	4	4	4	4	4	4	4	4	4	3	3	2	4	4	2
17NOV21:09:00:00	481Ãë	5	5	5	5	5	5	5	5	5	4	4	4	4	4	4	4	4	4	4	4	4	5	5	5	2	5	5	5	5
17NOV21:09:01:00	662Ãë	5	5	5	5	5	5	4	3	4	5	5	4	3	4	2	3	5	3	1	2	1	5	4	5	2	5	5	5	5
17NOV21:09:07:00	350Ãë	2	2	2	3	3	3	3	2	2	2	2	2	2	2	4	2	2	2	2	2	2	4	3	2	2	4	4	4	4
17NOV21:09:08:00	166Ãë	4	3	4	4	4	4	3	3	4	4	4	4	4	3	4	4	3	3	4	3	3	4	4	4	4	4	4	4	3
17NOV21:09:08:00	144Ãë	5	5	5	5	5	5	5	5	5	5	5	5	5	5	5	5	5	5	5	1	5	5	4	4	4	4	4	4	4
17NOV21:09:09:00	196Ãë	5	5	5	5	5	5	5	5	5	5	5	5	5	5	5	5	5	5	3	3	3	3	5	5	3	5	5	5	5
17NOV21:09:09:00	198Ãë	5	5	5	5	5	5	5	5	5	5	5	5	5	5	5	5	5	5	5	5	1	5	4	4	5	5	5	5	5
17NOV21:09:09:00	237Ãë	5	5	5	5	5	5	5	5	5	5	5	5	5	5	5	5	5	4	2	2	2	3	2	2	3	5	5	5	5
17NOV21:09:09:00	261Ãë	5	5	5	5	5	5	5	5	5	5	5	5	5	3	5	5	5	4	3	3	3	4	3	4	3	4	4	3	4
17NOV21:09:09:00	435Ãë	5	5	5	5	5	5	5	5	5	5	5	5	5	5	5	5	5	5	1	1	1	5	4	5	5	5	5	5	5
17NOV21:09:12:00	561Ãë	1	3	3	3	4	4	4	4	4	3	4	3	3	4	3	3	3	3	3	3	3	3	3	3	4	4	3	3	4
17NOV21:09:12:00	424Ãë	5	5	5	5	5	5	4	5	4	5	5	5	4	5	5	5	5	5	3	3	2	5	3	5	3	5	5	5	5
17NOV21:09:14:00	686Ãë	4	4	3	2	3	4	4	3	4	4	4	2	4	4	3	2	4	4	4	5	4	3	2	4	3	3	2	4	3
17NOV21:09:15:00	568Ãë	5	5	5	5	5	5	5	5	5	5	5	5	5	5	5	5	5	5	5	1	1	5	5	5	5	5	5	5	5
17NOV21:09:16:00	437Ãë	4	4	4	4	3	4	3	3	3	4	4	3	3	3	3	3	2	2	2	2	2	4	3	3	4	4	3	3	3
17NOV21:09:19:00	161Ãë	5	5	5	5	5	5	5	5	5	5	5	5	5	5	5	5	5	5	5	5	1	4	5	5	3	5	5	5	5
17NOV21:09:20:00	132Ãë	3	3	3	3	3	3	3	3	3	3	3	3	3	3	3	3	3	3	3	3	3	3	3	3	4	3	3	4	3
17NOV21:09:22:00	956Ãë	5	5	5	5	5	5	5	5	5	5	5	5	5	5	5	5	5	3	4	3	2	5	3	5	4	5	5	5	5
17NOV21:09:22:00	423Ãë	2	3	3	2	2	1	1	1	2	2	2	2	3	3	2	2	3	3	3	3	5	2	3	1	2	3	3	3	3
17NOV21:09:26:00	930Ãë	4	4	3	4	4	3	3	3	3	3	4	3	3	4	3	3	3	3	3	3	3	3	3	3	2	4	3	3	3
17NOV21:09:26:00	1225Ãë	5	5	5	5	5	5	5	5	5	5	5	5	5	5	5	5	5	5	2	2	2	4	3	3	4	5	5	5	5
17NOV21:09:29:00	269Ãë	5	5	5	5	5	5	5	5	5	3	1	3	5	5	5	5	5	5	1	1	1	4	5	5	5	5	5	5	5
17NOV21:09:38:00	973Ãë	5	4	4	5	4	4	4	4	3	3	5	4	4	3	2	3	3	2	2	2	2	5	2	3	4	5	5	4	4
17NOV21:09:45:00	438Ãë	4	5	5	5	5	5	5	5	4	5	5	4	3	5	5	5	2	2	4	2	1	4	2	4	2	5	5	5	5
17NOV21:09:50:00	168Ãë	4	4	4	4	3	3	4	4	4	4	4	4	4	4	4	4	4	4	4	2	1	4	3	3	4	4	4	4	4
17NOV21:09:51:00	236Ãë	5	5	5	5	5	5	5	5	5	5	5	5	5	5	5	5	5	5	5	1	1	4	2	2	5	5	5	5	5
17NOV21:09:53:00	793Ãë	4	4	4	4	4	4	4	4	4	3	4	4	4	3	4	5	2	2	3	3	4	4	4	4	3	4	4	4	4
17NOV21:09:56:00	119Ãë	5	5	5	3	3	3	3	3	3	3	3	3	3	3	3	3	3	3	3	4	4	5	4	3	2	4	4	4	4
17NOV21:09:56:00	276Ãë	5	5	5	5	5	5	5	5	5	5	5	5	4	4	4	4	4	4	2	2	3	4	3	3	4	5	4	4	4
17NOV21:09:57:00	204Ãë	5	5	5	5	5	5	5	5	5	5	5	5	5	5	5	5	5	5	4	4	4	3	3	4	3	5	5	5	5
17NOV21:09:59:00	306Ãë	5	5	5	5	5	5	5	5	5	5	5	5	5	5	5	5	5	5	1	1	1	5	4	4	5	5	5	5	5
17NOV21:10:00:00	124Ãë	5	5	5	5	5	5	5	5	5	5	5	5	5	5	5	5	5	5	5	5	5	5	5	5	1	4	4	5	4
17NOV21:10:06:00	772Ãë	5	4	4	4	4	4	4	4	5	4	5	5	4	4	5	5	5	5	3	3	3	4	2	4	4	4	4	4	4
17NOV21:10:07:00	362Ãë	5	5	5	5	5	5	5	5	5	4	5	5	5	5	4	5	5	4	1	1	1	4	3	4	5	5	5	5	4
17NOV21:10:08:00	165Ãë	4	4	4	4	4	4	4	4	4	4	4	4	4	4	4	4	4	4	2	2	3	4	3	4	4	4	4	4	4
17NOV21:10:08:00	176Ãë	4	4	4	4	4	4	4	4	4	4	4	4	4	4	4	4	4	4	2	2	2	4	4	4	3	4	4	4	4
17NOV21:10:09:00	252Ãë	3	4	4	3	4	3	3	3	3	3	3	3	3	3	3	3	3	3	3	3	4	2	2	2	2	3	3	3	3
17NOV21:10:09:00	252Ãë	5	5	5	5	5	5	5	5	5	5	5	5	5	4	5	5	5	5	4	3	3	5	4	5	3	5	5	5	5
17NOV21:10:09:00	206Ãë	4	4	4	4	3	3	5	5	5	5	4	5	4	4	4	4	2	2	2	2	3	3	3	3	4	4	4	4	3
17NOV21:10:10:00	280Ãë	5	5	5	4	4	4	5	5	5	5	5	4	4	5	4	4	4	3	3	3	3	4	3	3	3	5	4	4	4
17NOV21:10:12:00	129Ãë	5	5	5	4	5	4	5	4	4	4	5	5	4	5	4	5	5	5	5	4	5	4	5	5	1	4	5	4	5
17NOV21:10:12:00	165Ãë	5	5	5	5	5	5	5	5	5	5	5	5	5	5	5	5	5	5	5	4	4	4	3	3	3	5	5	5	5
17NOV21:10:12:00	193Ãë	4	4	4	4	3	3	4	4	4	4	4	4	4	4	4	4	3	3	3	3	2	4	2	4	4	5	4	4	4
17NOV21:10:12:00	166Ãë	5	5	5	5	5	5	4	4	4	4	5	5	4	5	4	5	4	4	5	4	5	5	5	4	1	5	5	5	5
17NOV21:10:12:00	145Ãë	5	5	5	5	5	5	5	5	5	5	5	5	5	5	5	5	5	3	1	1	1	5	5	5	5	5	5	5	5
17NOV21:10:14:00	169Ãë	5	5	5	5	5	5	5	5	5	5	5	5	5	3	5	5	5	4	2	3	3	5	3	5	4	5	5	5	5
17NOV21:10:14:00	232Ãë	4	4	4	4	4	4	4	3	5	5	4	3	3	4	4	4	4	4	3	2	3	4	5	4	4	4	4	5	4
17NOV21:10:16:00	287Ãë	5	5	5	5	5	5	5	5	5	5	5	5	5	5	5	5	5	5	3	1	1	3	3	4	3	5	5	5	5
17NOV21:10:18:00	206Ãë	5	5	5	5	5	5	5	5	5	5	5	5	5	5	5	5	5	5	1	1	1	5	5	5	5	5	5	5	5
17NOV21:10:20:00	336Ãë	5	5	5	5	5	4	5	5	5	5	5	5	5	5	5	5	5	4	2	2	2	4	3	3	4	5	5	5	5
17NOV21:10:24:00	270Ãë	5	5	5	5	5	5	5	5	5	5	5	5	5	5	5	5	5	4	1	1	1	5	5	5	5	5	5	5	5
17NOV21:10:25:00	926Ãë	5	5	5	5	5	5	2	2	4	4	5	4	4	4	4	4	4	3	3	3	2	4	3	4	4	5	4	5	5
17NOV21:10:25:00	233Ãë	5	5	5	5	5	5	5	5	5	5	5	5	5	5	5	5	5	5	1	1	1	1	3	5	5	5	5	5	5
17NOV21:10:26:00	148Ãë	5	4	5	4	5	4	5	5	5	4	5	4	5	5	5	4	5	4	5	4	4	5	5	5	2	5	5	4	5
17NOV21:10:27:00	203Ãë	5	5	5	5	5	5	5	5	5	4	5	5	4	5	5	5	5	5	1	1	1	5	3	3	5	5	5	5	5
17NOV21:10:29:00	232Ãë	5	5	5	5	5	5	4	4	4	4	5	4	4	5	4	4	4	3	2	1	1	4	3	4	5	4	4	5	4
17NOV21:10:30:00	323Ãë	4	4	4	4	4	4	4	4	4	4	4	4	1	4	4	4	4	4	1	1	1	4	4	4	5	4	4	4	4
17NOV21:10:31:00	166Ãë	5	5	5	5	5	5	5	5	5	5	5	5	5	5	5	5	4	5	3	5	3	5	5	5	3	5	5	5	5
17NOV21:10:34:00	243Ãë	5	5	5	4	3	4	4	4	4	4	5	5	4	4	3	4	4	3	1	1	1	4	3	4	5	5	4	4	4
17NOV21:10:36:00	183Ãë	5	5	5	5	5	5	5	5	5	5	5	5	5	5	5	5	5	5	5	5	3	5	3	5	1	5	5	5	5
17NOV21:10:36:00	313Ãë	5	5	5	5	5	5	5	5	5	5	5	5	5	5	5	5	5	3	3	3	5	5	5	5	3	5	4	3	4
17NOV21:10:43:00	283Ãë	4	4	3	3	5	5	4	4	5	3	4	4	4	3	4	4	4	4	4	4	4	4	4	4	3	5	5	5	4
17NOV21:10:45:00	216Ãë	4	4	4	4	4	4	4	4	4	4	4	4	4	4	4	4	4	3	4	1	1	4	4	4	2	4	4	4	4
17NOV21:10:46:00	236Ãë	4	4	4	4	4	4	4	4	4	4	4	4	4	4	4	4	4	4	3	3	3	4	4	4	2	4	4	4	4
17NOV21:10:47:00	438Ãë	5	5	5	5	5	5	5	5	5	5	5	5	5	5	5	5	5	5	2	1	1	5	5	5	5	5	5	5	5
17NOV21:10:48:00	117Ãë	4	4	4	4	4	4	4	4	4	4	4	4	4	4	4	4	4	1	1	1	1	4	4	4	4	4	5	5	5
17NOV21:10:49:00	152Ãë	5	5	5	5	5	5	5	5	5	5	5	5	5	5	5	5	3	3	3	3	3	3	2	2	3	5	5	5	5
17NOV21:10:49:00	912Ãë	4	5	4	3	3	4	4	4	4	4	5	5	4	4	4	4	4	3	3	3	3	4	4	4	4	4	4	4	4
17NOV21:10:55:00	591Ãë	5	5	5	5	5	5	5	5	5	5	5	5	5	5	5	5	5	5	3	3	5	4	4	4	5	5	5	5	5
17NOV21:10:55:00	258Ãë	5	5	4	4	4	4	4	4	5	5	4	4	4	4	4	4	4	4	2	2	3	4	4	4	4	4	4	4	4
17NOV21:10:57:00	300Ãë	5	5	5	5	4	4	4	4	4	4	4	4	4	4	4	4	4	4	4	5	2	5	5	4	5	5	5	5	5
17NOV21:10:59:00	217Ãë	5	5	5	5	5	5	5	5	5	5	5	5	5	5	5	5	5	3	2	2	2	4	3	4	4	4	5	5	4
17NOV21:11:00:00	210Ãë	5	5	5	5	5	5	5	5	5	5	5	5	5	5	5	5	5	3	1	1	1	5	1	5	5	5	5	5	5
17NOV21:11:00:00	281Ãë	5	5	5	5	5	5	5	5	5	5	5	5	5	5	5	5	5	5	2	2	2	5	5	5	5	5	5	5	5
17NOV21:11:00:00	359Ãë	4	4	4	4	4	4	4	4	4	4	4	4	4	4	4	4	4	4	3	3	3	3	2	4	3	4	4	4	3
17NOV21:11:01:00	212Ãë	5	5	5	5	5	5	5	5	5	5	5	5	5	5	5	5	5	5	3	3	3	4	4	4	3	5	5	5	4
17NOV21:11:02:00	552Ãë	4	4	5	3	3	4	4	5	5	5	5	4	5	5	4	4	4	4	1	1	1	4	4	5	4	4	4	4	4
17NOV21:11:02:00	311Ãë	3	3	3	3	3	3	4	4	5	3	4	3	4	4	3	3	4	3	2	2	2	3	3	3	3	3	3	4	3
17NOV21:11:02:00	568Ãë	3	3	3	3	3	3	3	3	3	3	3	3	3	3	3	3	3	3	3	3	3	3	3	3	3	3	4	4	3
17NOV21:11:03:00	230Ãë	5	5	5	5	5	5	5	5	5	5	5	5	5	5	5	5	5	5	3	3	2	4	3	4	5	5	5	5	5
17NOV21:11:03:00	232Ãë	5	5	5	5	5	5	5	5	5	5	5	5	5	5	5	5	5	5	3	3	3	4	4	4	4	5	5	5	5
17NOV21:11:04:00	163Ãë	5	5	3	3	3	3	4	4	4	4	4	4	4	4	4	5	4	3	1	1	1	4	5	5	5	5	5	5	5
17NOV21:11:05:00	186Ãë	5	5	5	5	4	5	4	5	5	3	5	5	4	5	4	5	5	4	4	5	4	4	4	4	4	5	4	5	5
17NOV21:11:06:00	1597Ãë	5	5	3	5	5	5	5	5	5	5	5	5	5	3	5	5	5	5	3	3	3	3	3	3	4	5	5	5	5
17NOV21:11:06:00	282Ãë	5	5	5	5	5	5	5	5	5	5	5	5	5	5	5	5	5	4	1	1	1	5	5	5	5	5	5	5	5
17NOV21:11:07:00	111Ãë	5	5	5	5	5	5	5	5	5	5	5	5	5	5	5	5	5	5	5	5	5	5	5	5	1	3	3	3	5
17NOV21:11:08:00	164Ãë	4	4	4	4	4	4	4	4	4	4	4	4	4	4	5	4	4	4	4	4	1	5	5	5	2	4	4	4	5
17NOV21:11:08:00	176Ãë	5	5	5	5	5	5	5	5	5	5	5	5	5	5	5	5	5	5	5	5	3	5	5	5	3	5	5	5	5
17NOV21:11:08:00	215Ãë	4	3	3	5	5	5	4	4	4	3	4	4	4	4	4	4	4	2	3	3	3	4	3	4	5	5	5	5	5
17NOV21:11:09:00	302Ãë	5	5	5	5	5	5	5	5	5	5	5	5	5	5	5	5	5	5	2	2	2	4	3	4	4	5	5	5	5
17NOV21:11:09:00	145Ãë	5	4	4	4	5	4	4	4	5	4	4	5	5	4	4	4	4	5	2	2	2	4	4	4	1	4	3	4	4
17NOV21:11:10:00	193Ãë	5	5	5	5	5	5	5	5	5	3	5	4	4	4	4	5	3	4	2	2	2	5	4	4	4	4	4	4	4
17NOV21:11:13:00	353Ãë	4	4	4	4	4	4	4	4	4	4	4	4	4	4	4	4	3	3	3	3	3	4	3	4	3	3	3	4	4
17NOV21:11:15:00	180Ãë	4	4	4	4	3	4	4	4	4	4	4	4	4	4	3	4	4	4	2	2	2	4	4	4	4	4	4	4	4
17NOV21:11:15:00	213Ãë	4	4	4	3	4	3	4	4	4	4	5	4	4	4	3	3	4	3	2	2	2	4	4	4	4	4	4	4	4
17NOV21:11:16:00	163Ãë	5	5	5	5	5	5	5	5	5	5	5	5	5	5	4	4	4	4	1	1	1	3	3	3	4	5	5	5	5
17NOV21:11:16:00	606Ãë	5	5	5	3	2	2	3	3	3	3	3	3	3	3	4	3	3	3	4	4	4	4	4	3	3	4	3	4	3
17NOV21:11:19:00	175Ãë	4	4	4	4	4	4	4	4	4	4	4	4	4	4	4	4	4	4	2	2	2	4	4	4	4	4	4	4	4
17NOV21:11:24:00	284Ãë	3	4	4	4	4	4	3	3	4	4	4	4	3	4	4	4	3	3	2	2	2	3	2	3	3	4	4	4	3
17NOV21:11:24:00	114Ãë	5	4	4	4	4	4	5	5	5	5	5	4	4	4	4	4	5	4	4	4	4	4	5	5	1	5	5	4	4
17NOV21:11:27:00	225Ãë	4	4	4	5	4	3	4	4	4	3	4	4	4	5	4	5	4	4	2	2	2	3	4	3	2	5	4	4	4
17NOV21:11:28:00	101Ãë	4	4	5	4	5	4	4	5	5	5	5	4	5	4	4	4	4	4	4	5	2	3	4	4	3	4	4	4	4
17NOV21:11:29:00	446Ãë	5	5	5	5	5	5	5	5	5	5	5	5	5	5	5	5	5	5	4	2	3	4	3	3	4	4	4	4	4
17NOV21:11:33:00	271Ãë	3	3	3	4	4	3	3	3	5	3	5	3	4	4	3	3	3	3	3	4	4	4	3	3	4	4	4	4	4
17NOV21:11:33:00	285Ãë	5	5	5	5	5	5	5	5	5	5	5	5	5	5	5	5	5	1	3	2	2	5	3	3	4	5	4	5	4
17NOV21:11:34:00	417Ãë	5	5	5	5	5	4	5	5	4	3	5	4	4	5	2	4	2	2	2	4	4	1	1	1	3	5	2	2	3
17NOV21:11:35:00	170Ãë	5	4	4	3	4	4	4	4	4	4	5	5	4	4	4	5	4	5	2	2	2	4	4	3	4	4	4	4	4
17NOV21:11:36:00	196Ãë	5	5	5	5	5	5	5	5	5	5	5	5	5	5	5	5	5	5	1	1	1	5	5	5	5	5	5	5	5
17NOV21:11:37:00	242Ãë	5	5	5	5	5	5	5	5	5	5	5	4	5	5	5	5	5	5	1	1	1	5	5	5	5	5	5	5	5
17NOV21:11:37:00	174Ãë	3	3	3	3	3	3	3	3	3	3	3	3	3	3	3	3	3	3	3	3	3	3	3	3	3	5	5	5	5
17NOV21:11:39:00	119Ãë	5	5	5	5	5	5	5	5	5	5	5	5	5	5	5	5	5	5	1	1	1	5	5	5	1	5	5	5	5
17NOV21:11:39:00	138Ãë	4	4	4	4	3	4	4	4	4	4	4	4	4	4	4	4	4	4	4	4	4	4	4	4	2	3	4	3	4
17NOV21:11:39:00	253Ãë	5	5	5	5	4	4	5	5	5	5	5	5	5	5	5	5	3	3	3	3	3	3	3	3	4	5	5	5	5
17NOV21:11:40:00	352Ãë	5	5	5	5	5	5	5	5	5	5	5	5	5	5	5	5	5	5	5	5	4	5	5	5	4	5	5	5	5
17NOV21:11:40:00	121Ãë	5	5	5	5	5	5	5	5	5	5	5	5	5	5	5	5	5	5	3	3	3	5	3	5	3	5	5	5	5
17NOV21:11:40:00	292Ãë	4	4	4	4	4	4	4	4	4	4	4	4	4	4	4	4	4	3	3	2	3	3	3	4	4	4	4	4	4
17NOV21:11:40:00	250Ãë	5	5	5	5	5	5	5	5	5	5	5	5	5	5	5	5	5	4	2	2	2	5	4	4	5	5	5	5	5
17NOV21:11:42:00	208Ãë	3	3	3	3	3	4	4	3	3	3	3	3	3	3	3	3	3	2	3	3	3	3	3	3	3	4	3	4	4
17NOV21:11:44:00	130Ãë	5	5	5	5	5	5	5	5	5	5	5	5	5	5	5	5	5	2	2	2	2	5	4	5	4	5	5	5	5
17NOV21:11:45:00	164Ãë	5	5	5	5	5	5	5	5	5	5	5	5	5	5	5	5	5	5	5	5	5	5	5	5	3	4	4	4	4
17NOV21:11:46:00	343Ãë	5	5	5	5	5	5	5	5	5	5	5	5	5	5	5	5	5	5	5	5	1	5	4	4	5	5	5	5	5
17NOV21:11:50:00	304Ãë	5	5	5	5	5	5	4	3	5	5	5	5	4	5	5	5	5	5	2	1	1	5	3	4	4	5	5	5	5
17NOV21:11:51:00	238Ãë	5	5	5	5	5	5	5	5	5	5	5	5	5	5	5	5	5	5	3	3	4	3	4	4	2	4	4	4	4
17NOV21:11:52:00	407Ãë	4	4	4	4	4	4	4	4	4	4	4	4	4	4	4	4	4	4	2	2	2	4	4	4	4	4	4	4	4
17NOV21:11:52:00	259Ãë	4	4	4	4	3	4	4	4	4	4	4	3	4	4	4	4	3	3	2	4	3	3	4	4	2	4	4	4	4
17NOV21:11:55:00	451Ãë	5	5	5	4	4	4	4	4	4	3	5	3	4	3	3	3	3	3	3	3	2	3	3	3	3	3	3	3	4
17NOV21:12:09:00	376Ãë	5	5	5	5	5	5	5	5	5	5	5	5	4	5	5	5	5	5	2	2	2	5	5	5	4	5	5	5	5
17NOV21:12:12:00	214Ãë	5	5	5	3	5	5	5	5	5	5	5	5	3	3	4	4	4	4	3	3	4	4	4	5	4	5	4	4	4
17NOV21:12:18:00	310Ãë	5	5	5	5	5	5	5	5	5	5	5	5	5	4	4	4	4	4	1	1	1	1	3	4	4	5	5	5	5
17NOV21:12:25:00	172Ãë	5	5	5	5	5	5	5	5	5	5	5	5	5	5	5	5	5	5	2	2	2	5	3	3	5	5	5	5	5
17NOV21:12:25:00	168Ãë	5	5	5	5	5	5	5	5	5	5	5	5	5	5	5	5	5	5	1	1	1	5	5	5	5	5	5	5	5
17NOV21:12:26:00	228Ãë	5	5	5	5	5	5	5	5	5	5	5	5	5	5	5	5	5	5	1	1	1	5	4	4	4	5	5	5	5
17NOV21:12:44:00	135Ãë	5	5	5	5	5	5	5	5	5	5	5	5	5	5	5	5	5	5	5	5	1	5	5	5	5	5	5	5	5
17NOV21:13:18:00	599Ãë	4	4	4	3	3	3	4	4	4	4	4	3	3	4	3	3	3	3	3	3	2	4	3	4	3	4	4	4	3
17NOV21:13:28:00	248Ãë	5	5	5	4	5	5	4	4	5	5	5	4	4	5	5	5	4	4	2	2	3	4	4	4	3	5	5	5	5
17NOV21:13:45:00	178Ãë	5	5	5	5	5	5	5	5	5	5	5	5	5	5	5	5	5	5	2	2	2	5	4	5	4	5	5	5	5
17NOV21:15:07:00	136Ãë	5	5	5	5	5	5	5	5	5	5	5	5	5	5	5	5	5	5	1	1	1	5	4	4	5	5	5	5	5
17NOV21:15:09:00	103Ãë	5	5	5	5	5	5	5	5	5	5	5	5	5	5	5	5	5	5	1	1	1	4	4	4	5	5	5	5	5
17NOV21:15:13:00	121Ãë	5	5	5	5	5	5	5	5	5	5	5	5	5	5	5	5	5	5	5	5	5	5	5	5	1	4	4	4	4
17NOV21:15:32:00	250Ãë	4	4	4	4	4	4	4	4	4	4	4	4	4	4	4	4	4	3	3	3	3	4	3	3	3	4	4	4	4
17NOV21:15:34:00	356Ãë	4	4	4	4	4	4	5	5	5	4	4	4	3	5	4	4	4	3	1	1	1	5	4	5	5	5	5	5	5
17NOV21:15:34:00	142Ãë	5	5	5	5	5	5	5	5	5	5	5	5	5	5	5	5	5	5	3	3	3	5	3	3	4	4	4	4	4
17NOV21:15:38:00	354Ãë	5	5	5	5	5	5	5	5	5	5	5	5	5	5	5	5	3	3	3	3	3	5	5	5	3	5	5	5	5
17NOV21:15:47:00	669Ãë	3	3	3	3	3	3	4	4	4	4	3	3	3	4	4	4	4	4	1	2	3	3	4	4	3	4	4	4	4
17NOV21:16:04:00	156Ãë	5	5	5	4	4	4	3	5	5	5	5	5	5	5	4	5	5	4	1	1	1	5	4	3	5	5	5	5	5
17NOV21:16:05:00	1671Ãë	4	4	4	4	4	4	4	4	4	4	4	3	4	4	3	3	3	3	3	3	3	2	2	2	3	3	2	3	3
17NOV21:16:08:00	347Ãë	4	4	3	3	3	3	3	4	4	4	4	4	4	4	3	3	2	2	3	3	2	4	3	3	4	4	4	4	4
17NOV21:16:12:00	225Ãë	4	4	4	4	4	4	4	4	4	4	4	4	4	4	3	3	3	3	3	3	3	3	3	3	3	4	4	4	4
17NOV21:16:13:00	102Ãë	4	3	4	4	4	4	4	4	4	4	4	4	3	4	4	4	4	4	4	5	5	5	5	5	1	5	5	5	5
17NOV21:16:33:00	369Ãë	5	5	5	5	5	5	5	5	5	5	5	5	5	5	5	5	5	5	1	1	1	5	5	5	5	5	5	5	5
17NOV21:16:57:00	150Ãë	5	5	5	5	5	5	5	5	5	5	5	5	5	5	5	5	5	5	3	3	3	5	3	4	4	5	5	5	5
17NOV21:16:58:00	296Ãë	5	5	5	5	5	5	5	5	5	5	5	4	5	5	5	5	5	4	2	5	2	5	5	5	4	5	5	5	5
17NOV21:17:03:00	136Ãë	5	5	5	5	5	5	5	5	5	5	5	5	5	5	5	5	5	5	5	5	5	5	5	5	1	5	5	4	4
17NOV21:17:07:00	206Ãë	5	5	5	5	5	5	5	5	5	5	5	5	5	5	5	5	5	5	2	2	2	5	4	5	4	5	5	5	5
17NOV21:17:07:00	212Ãë	5	5	5	5	5	5	5	5	5	5	5	5	5	5	5	5	5	5	2	2	2	5	5	5	4	5	5	5	5
17NOV21:17:18:00	242Ãë	4	5	5	5	5	5	5	5	5	4	4	5	5	5	5	5	5	4	3	2	2	4	4	5	2	5	5	5	4
17NOV21:17:23:00	214Ãë	5	5	5	3	3	3	4	4	4	4	4	4	4	4	4	4	4	3	3	3	3	4	4	4	3	5	5	5	5
17NOV21:17:23:00	151Ãë	5	5	5	5	5	5	5	5	5	5	5	5	5	5	5	5	5	5	3	3	1	1	1	1	4	5	5	5	5
17NOV21:17:25:00	421Ãë	3	2	2	3	3	3	4	3	4	4	3	4	4	4	4	2	3	3	3	3	3	3	3	4	3	4	4	3	4
17NOV21:17:35:00	278Ãë	4	5	5	4	4	4	3	4	4	3	3	4	4	4	4	4	4	4	4	4	2	4	3	3	4	4	4	4	3
17NOV21:17:41:00	153Ãë	5	5	5	5	5	5	5	5	5	5	5	5	5	5	5	5	5	5	3	3	3	5	3	5	3	5	5	5	5
17NOV21:17:44:00	117Ãë	5	5	5	5	5	5	5	5	5	5	5	5	5	5	5	5	5	5	3	3	3	5	3	5	1	5	5	5	5
17NOV21:17:47:00	233Ãë	5	5	5	5	5	5	3	3	5	5	5	5	5	5	5	5	5	4	5	4	4	4	3	3	4	4	4	4	3
17NOV21:17:52:00	212Ãë	3	3	3	4	4	4	4	4	4	4	3	4	4	4	4	4	2	3	4	4	5	4	3	4	2	5	4	5	5
17NOV21:17:54:00	355Ãë	4	4	5	5	4	4	4	4	5	5	4	5	4	4	4	4	4	4	3	3	3	4	3	4	3	4	4	4	4
17NOV21:17:55:00	283Ãë	4	4	5	3	3	4	4	4	4	4	4	3	4	4	3	4	4	3	4	3	4	3	3	3	3	4	4	4	4
17NOV21:18:05:00	157Ãë	5	5	5	5	5	5	5	5	5	5	5	5	5	5	5	5	5	5	5	5	5	5	5	5	4	4	5	5	5
17NOV21:18:25:00	425Ãë	4	4	4	4	4	4	4	4	4	4	4	4	4	4	4	4	4	4	2	2	2	4	3	3	3	5	5	5	5
17NOV21:18:30:00	189Ãë	3	3	2	2	1	3	4	4	4	4	3	2	4	2	2	2	2	3	2	2	2	2	1	2	1	3	3	3	3
17NOV21:18:44:00	197Ãë	5	5	5	5	5	5	5	5	5	5	5	5	5	5	5	5	4	2	2	2	2	5	3	3	4	5	4	4	4
17NOV21:18:55:00	186Ãë	5	5	5	5	5	5	5	5	5	5	5	5	5	5	5	5	5	2	2	2	2	5	4	4	4	5	5	5	5
17NOV21:19:02:00	232Ãë	5	5	5	5	5	5	5	5	5	5	5	5	5	5	5	5	5	5	2	2	3	4	3	4	4	4	4	4	4
17NOV21:19:08:00	347Ãë	5	5	5	5	5	5	5	5	5	5	5	5	5	5	5	5	5	4	1	1	1	5	4	4	5	5	5	5	5
17NOV21:19:11:00	155Ãë	5	5	5	5	5	5	5	5	5	5	5	5	5	4	5	5	5	3	2	2	2	5	3	3	3	5	5	5	5
17NOV21:19:47:00	232Ãë	5	5	5	5	4	3	5	5	5	5	5	5	3	2	5	5	5	5	3	5	5	5	5	5	1	5	5	5	5
17NOV21:21:15:00	363Ãë	5	5	5	5	5	5	5	5	5	5	5	5	5	5	5	5	5	5	5	5	3	5	3	4	4	5	5	5	5
17NOV21:21:26:00	168Ãë	5	5	5	5	5	5	5	5	5	5	5	5	5	5	5	5	5	5	2	2	2	5	5	5	5	5	5	5	5
17NOV21:21:27:00	281Ãë	5	5	5	5	5	5	5	5	5	5	5	5	5	5	5	5	5	5	1	1	1	5	5	5	5	5	5	5	5
17NOV21:21:54:00	419Ãë	4	4	4	4	4	4	4	4	4	4	4	4	4	4	4	4	4	4	2	2	2	5	5	5	4	4	4	4	4
17NOV21:22:00:00	132Ãë	5	5	5	5	5	5	5	5	5	5	5	5	5	5	5	5	5	3	1	1	1	5	5	5	5	5	5	5	5
18NOV21:08:09:00	152Ãë	5	5	5	5	5	5	5	5	5	5	5	5	5	5	5	5	5	5	3	3	3	3	3	5	4	5	5	5	5
18NOV21:08:27:00	235Ãë	5	5	5	5	4	4	4	4	4	4	4	4	4	4	4	4	4	4	4	4	2	4	4	4	5	5	5	5	5
18NOV21:09:32:00	121Ãë	5	5	5	5	5	5	5	5	5	5	5	5	5	5	5	5	5	5	5	5	4	5	5	5	4	5	5	5	5
18NOV21:09:34:00	207Ãë	4	4	4	4	3	3	4	3	4	4	3	3	4	4	4	3	3	3	2	2	2	3	3	3	3	4	4	4	4
18NOV21:09:39:00	248Ãë	3	4	4	4	4	3	4	3	3	3	4	4	3	4	4	4	3	3	3	3	3	3	3	3	3	4	3	3	3
18NOV21:09:39:00	427Ãë	4	5	5	5	5	5	4	5	4	4	5	4	4	4	4	4	4	5	2	2	2	4	4	4	4	4	4	4	4
18NOV21:09:43:00	198Ãë	4	4	4	4	4	4	4	4	4	4	4	4	4	4	4	4	4	4	4	4	2	4	3	3	4	4	4	4	4
18NOV21:09:43:00	171Ãë	4	4	4	4	4	4	4	4	4	4	4	4	4	4	4	4	4	4	3	3	2	4	4	4	2	4	4	4	4
18NOV21:09:44:00	317Ãë	5	5	4	4	4	4	3	3	4	5	5	4	4	4	4	4	4	4	3	3	3	3	2	3	4	4	4	4	4
18NOV21:09:47:00	206Ãë	5	5	5	5	4	5	5	5	5	5	5	5	4	4	4	4	4	4	1	4	2	4	4	3	4	4	4	4	4
18NOV21:09:50:00	192Ãë	5	5	5	5	5	5	5	5	5	5	5	5	5	5	5	5	5	5	3	2	2	5	4	4	4	4	4	4	4
18NOV21:09:52:00	240Ãë	4	3	4	4	4	4	5	5	5	5	5	5	4	5	4	4	4	5	2	2	2	4	3	4	4	4	4	4	4
18NOV21:09:55:00	214Ãë	5	5	5	5	5	5	5	5	5	5	5	5	5	5	5	5	5	5	2	2	2	5	5	5	4	5	5	5	5
18NOV21:09:59:00	155Ãë	4	4	4	4	4	4	4	4	4	4	4	4	4	4	4	4	3	4	4	4	3	4	4	4	2	4	4	4	4
18NOV21:09:59:00	741Ãë	5	5	4	3	3	3	5	2	5	4	5	3	2	4	3	4	4	4	1	1	1	4	3	3	4	5	5	2	4
18NOV21:10:00:00	351Ãë	5	5	5	3	3	3	3	3	2	3	4	3	3	3	3	3	4	4	3	3	3	2	2	2	2	3	3	2	2
18NOV21:10:00:00	106Ãë	5	5	5	5	5	5	5	5	3	4	5	5	5	5	5	5	5	5	2	2	2	4	3	4	4	4	4	4	4
18NOV21:10:02:00	309Ãë	4	4	4	3	4	3	4	4	4	5	5	5	5	2	3	3	4	2	3	2	3	4	3	4	4	4	4	3	4
18NOV21:10:06:00	652Ãë	3	4	4	4	3	4	3	3	4	4	4	3	4	4	4	3	2	3	3	3	3	4	4	3	4	4	4	3	4
18NOV21:10:08:00	166Ãë	5	5	5	5	5	5	5	5	5	5	5	5	5	5	5	5	5	5	5	1	1	5	3	5	5	5	5	5	5
18NOV21:10:20:00	1551Ãë	5	5	5	5	5	4	5	5	5	5	5	5	5	4	5	5	5	4	2	2	3	4	3	3	3	5	5	5	4
18NOV21:10:20:00	177Ãë	5	5	5	5	5	5	5	5	5	5	5	5	5	5	5	5	5	5	1	1	1	5	5	5	1	5	5	5	5
18NOV21:10:22:00	124Ãë	5	5	5	5	5	5	5	5	5	5	5	5	5	5	5	5	5	5	1	1	1	5	3	5	5	5	5	5	5
18NOV21:10:26:00	122Ãë	5	5	5	5	5	5	5	5	5	5	5	5	5	5	5	5	5	5	1	1	1	5	5	5	5	5	5	5	5
18NOV21:10:33:00	109Ãë	5	5	5	5	5	5	5	5	5	5	5	5	5	5	5	5	5	5	1	1	1	5	5	5	5	5	5	5	5
18NOV21:10:43:00	285Ãë	5	5	5	3	5	4	5	5	5	5	5	4	5	5	5	5	5	3	4	4	4	4	3	4	2	5	4	5	4
18NOV21:10:45:00	140Ãë	5	5	5	5	5	5	5	5	5	5	5	5	5	5	5	5	5	5	1	1	1	5	5	5	5	5	5	5	5
18NOV21:10:45:00	107Ãë	5	5	5	5	5	5	5	5	5	5	5	5	5	5	5	5	5	5	2	2	2	4	3	4	4	4	4	4	4
18NOV21:10:46:00	140Ãë	5	5	5	5	5	5	5	5	5	5	5	5	5	5	5	5	5	5	2	2	2	4	3	4	4	4	5	5	5
18NOV21:10:50:00	223Ãë	5	5	5	5	5	5	3	3	5	5	5	4	4	5	5	5	5	4	2	2	2	4	3	3	4	5	5	5	5
18NOV21:10:58:00	155Ãë	5	5	5	5	5	5	5	5	5	5	5	5	5	5	5	5	5	5	3	3	3	5	5	5	3	5	5	5	5
18NOV21:11:07:00	283Ãë	5	5	5	5	3	4	3	4	5	5	5	5	3	4	5	3	5	5	2	2	2	3	3	3	1	5	5	5	4
18NOV21:11:13:00	543Ãë	4	4	4	4	4	4	4	3	3	4	4	4	3	4	3	4	4	4	3	3	3	4	3	4	3	4	4	4	4
18NOV21:11:13:00	223Ãë	5	5	5	5	5	5	5	5	5	5	5	5	5	5	5	5	5	5	1	1	1	5	5	5	5	5	5	5	5
18NOV21:11:15:00	261Ãë	5	5	5	5	4	4	4	4	4	4	4	4	4	4	4	4	4	4	2	2	2	4	3	4	4	4	4	4	4
18NOV21:11:17:00	111Ãë	4	4	4	4	4	4	4	4	4	4	4	4	4	4	4	4	4	4	4	4	4	4	4	4	2	3	3	3	3
18NOV21:11:17:00	343Ãë	4	4	4	3	3	3	4	4	4	4	4	4	4	4	4	3	4	4	3	3	2	4	3	4	4	4	4	4	4
18NOV21:11:17:00	111Ãë	4	4	4	4	4	4	4	4	4	4	4	4	4	4	4	4	4	4	2	2	2	3	3	3	4	4	4	4	4
18NOV21:11:18:00	270Ãë	5	5	5	5	5	5	5	5	5	5	5	5	5	5	5	5	5	5	5	3	3	5	4	3	4	4	4	4	3
18NOV21:11:18:00	190Ãë	3	3	3	3	3	3	5	5	5	3	5	1	1	5	1	5	3	3	3	5	5	1	1	1	1	3	3	3	5
18NOV21:11:18:00	157Ãë	4	4	4	4	4	4	4	4	4	4	4	4	4	4	4	4	4	4	4	4	2	3	3	3	2	3	3	3	4
18NOV21:12:35:00	288Ãë	5	5	5	5	5	5	5	5	5	5	5	5	5	5	5	5	5	5	3	3	3	3	3	3	2	5	5	5	5
18NOV21:12:47:00	609Ãë	5	5	5	5	5	5	5	5	5	5	5	5	5	5	5	5	5	5	3	3	3	3	3	3	2	4	4	4	4
18NOV21:13:10:00	120Ãë	5	5	5	5	5	5	5	5	5	5	5	5	5	5	5	5	5	5	4	2	2	2	1	2	4	5	5	5	5
18NOV21:13:16:00	292Ãë	5	5	5	5	5	5	5	5	4	5	5	4	4	4	4	4	4	4	3	3	3	4	4	4	4	5	5	5	5
18NOV21:13:58:00	272Ãë	5	5	5	5	5	5	5	5	5	5	5	5	5	5	5	5	5	5	1	1	1	5	5	5	5	5	5	5	5
18NOV21:14:46:00	125Ãë	5	5	5	5	5	5	5	5	4	4	4	4	4	4	4	4	4	3	3	3	3	3	4	4	2	4	4	4	4
18NOV21:14:59:00	504Ãë	5	5	5	5	5	5	5	5	4	4	4	4	4	4	4	4	4	4	1	1	1	5	4	3	5	4	4	4	4
18NOV21:15:12:00	166Ãë	4	4	3	3	3	3	3	4	3	3	3	3	3	3	4	3	3	4	3	3	3	3	3	3	3	5	5	5	3
18NOV21:15:25:00	644Ãë	5	5	5	5	5	5	5	5	5	5	5	5	5	5	5	5	5	5	2	2	2	5	5	5	5	5	5	5	5
18NOV21:15:34:00	1708Ãë	3	4	3	3	3	3	3	3	3	3	3	3	3	3	4	3	3	2	3	2	3	3	2	3	4	3	3	3	2
18NOV21:15:39:00	339Ãë	3	3	3	2	2	2	3	3	3	2	3	2	3	2	3	2	3	3	2	3	2	3	2	3	4	3	2	3	2
18NOV21:15:44:00	231Ãë	5	5	5	5	5	5	5	5	5	5	5	5	5	5	5	5	5	5	1	1	1	5	4	4	5	5	5	5	5
18NOV21:15:46:00	113Ãë	4	4	4	4	4	3	4	3	5	4	3	4	4	3	5	4	4	3	4	4	3	3	3	3	2	3	3	3	3
18NOV21:15:47:00	145Ãë	4	4	4	4	4	4	4	4	4	3	3	3	3	4	4	4	3	2	2	2	3	3	3	3	4	3	4	3	3
18NOV21:15:53:00	222Ãë	5	5	5	5	5	5	5	5	5	5	5	5	5	5	5	5	5	5	2	2	2	5	5	5	4	5	5	5	5
18NOV21:15:54:00	324Ãë	5	5	5	5	5	5	5	5	5	5	5	5	5	5	5	5	5	5	1	1	2	5	2	5	5	5	5	5	3
18NOV21:16:34:00	5812Ãë	5	5	5	5	5	5	5	5	5	5	5	5	5	5	5	4	5	4	3	2	2	5	4	4	4	4	5	5	5
18NOV21:17:09:00	144Ãë	5	5	5	5	5	5	5	5	5	5	5	5	5	5	5	5	5	5	2	2	2	5	5	5	4	5	5	5	5
18NOV21:17:14:00	238Ãë	5	5	5	5	4	5	5	5	5	5	5	5	5	5	5	5	5	4	2	2	2	5	5	5	4	5	5	5	5
19NOV21:09:07:00	116Ãë	4	4	4	4	4	4	4	4	4	4	4	4	4	4	4	4	4	4	4	4	3	3	3	3	3	3	3	3	4
19NOV21:09:07:00	148Ãë	4	4	4	4	4	4	4	4	4	4	4	4	4	4	4	4	4	3	2	2	2	4	3	3	4	4	4	4	4
19NOV21:09:10:00	280Ãë	4	4	4	4	4	4	4	4	4	4	4	4	4	4	4	4	4	4	4	4	3	4	3	3	3	4	4	4	4
19NOV21:09:12:00	464Ãë	4	3	3	3	4	4	3	3	3	4	4	3	4	3	4	4	4	3	3	3	3	3	3	3	3	4	4	3	3
19NOV21:09:15:00	571Ãë	5	5	5	5	5	5	5	5	5	5	5	5	5	5	5	5	5	5	4	4	4	5	3	4	3	5	5	5	5
19NOV21:09:39:00	5448Ãë	5	5	5	5	5	5	5	5	5	5	5	5	4	4	4	5	5	5	4	5	5	5	3	3	2	5	5	5	4
19NOV21:10:05:00	256Ãë	5	5	5	5	4	4	4	4	5	4	5	5	4	3	5	5	5	5	4	2	2	5	5	5	5	5	5	5	5
19NOV21:10:07:00	325Ãë	4	4	4	4	4	3	4	4	4	4	4	4	4	4	4	4	4	4	3	3	3	4	4	4	4	4	4	4	4
19NOV21:10:21:00	1135Ãë	5	4	5	5	5	5	5	5	4	4	4	4	4	4	4	4	4	4	4	4	3	4	4	4	4	4	4	4	4
19NOV21:10:54:00	118Ãë	4	4	4	4	3	3	3	3	3	4	3	3	4	4	3	3	4	4	3	3	4	3	3	3	3	3	3	3	3
19NOV21:12:23:00	155Ãë	3	2	4	4	4	4	3	4	3	4	4	4	4	4	4	4	4	4	4	3	4	3	4	3	3	3	4	3	3
19NOV21:14:21:00	233Ãë	5	5	5	4	4	3	3	4	4	5	3	4	3	3	3	4	3	4	2	2	2	5	3	4	5	4	4	4	4
19NOV21:14:38:00	432Ãë	3	3	3	4	3	4	4	4	4	4	4	4	4	4	3	3	3	2	3	4	3	3	3	3	3	3	3	3	3
19NOV21:14:39:00	534Ãë	3	3	3	3	3	3	3	3	3	3	3	3	3	3	3	3	3	3	2	2	3	3	3	3	3	3	3	3	3
19NOV21:14:40:00	336Ãë	5	5	5	5	5	5	5	5	5	5	5	5	5	5	5	5	5	5	1	1	1	5	3	5	5	5	5	5	5
19NOV21:14:41:00	442Ãë	4	4	5	5	5	5	4	5	5	5	5	5	5	5	5	5	5	5	3	3	5	5	5	5	1	4	4	4	4
19NOV21:15:27:00	714Ãë	4	4	4	3	3	3	3	3	4	3	4	3	3	4	3	4	4	3	3	3	3	4	3	4	3	4	4	4	4
19NOV21:15:39:00	404Ãë	5	5	5	4	4	4	4	4	4	4	4	4	4	4	4	4	4	4	4	4	4	3	3	3	2	3	3	4	4
19NOV21:15:44:00	885Ãë	4	5	4	4	4	4	4	4	4	4	4	4	4	4	4	4	4	4	4	3	3	4	3	5	4	4	4	4	5
19NOV21:17:26:00	261Ãë	5	5	5	5	5	5	5	5	5	5	5	5	5	5	5	5	5	5	5	5	4	5	4	5	2	5	5	5	5
19NOV21:17:37:00	233Ãë	5	5	5	5	5	5	5	5	5	5	5	5	5	5	5	5	5	5	3	3	3	4	4	4	4	5	5	5	5
19NOV21:17:37:00	188Ãë	4	4	4	4	4	4	4	4	4	4	4	4	4	4	4	4	4	4	3	3	2	4	2	3	4	4	4	4	4
19NOV21:17:38:00	346Ãë	5	5	5	5	5	5	3	3	4	4	4	4	4	4	4	4	4	3	3	3	3	4	3	3	4	5	5	3	5
19NOV21:17:43:00	331Ãë	5	5	5	5	5	5	5	5	4	5	5	5	5	5	5	5	4	3	3	3	3	4	4	4	5	5	5	5	5
19NOV21:17:43:00	264Ãë	4	4	4	4	4	4	4	4	4	4	4	4	4	4	4	4	4	4	2	2	4	4	3	4	4	4	3	4	4
19NOV21:17:47:00	538Ãë	4	4	4	4	4	4	4	4	4	4	4	4	4	4	4	4	4	4	3	2	2	4	2	4	4	4	4	4	4
20NOV21:15:00:00	210Ãë	5	5	5	5	5	5	5	5	5	5	5	5	5	5	5	5	5	4	1	1	1	5	5	5	5	5	5	5	5
20NOV21:15:07:00	211Ãë	5	5	5	4	5	5	5	5	4	4	4	4	4	4	4	4	4	4	4	4	4	4	4	4	2	5	5	5	5
20NOV21:15:08:00	247Ãë	5	5	5	5	4	4	3	4	3	3	4	3	3	3	4	5	5	5	4	5	5	5	4	4	2	5	5	5	5
20NOV21:15:20:00	166Ãë	4	4	4	4	3	4	4	3	3	4	3	3	4	3	4	3	4	3	4	3	4	3	4	3	4	3	4	3	4
20NOV21:15:21:00	160Ãë	5	5	5	5	5	5	5	5	5	5	5	5	5	5	5	5	5	5	3	2	2	3	3	4	4	5	4	5	5
20NOV21:15:24:00	221Ãë	5	5	4	5	4	4	4	4	4	3	5	5	4	5	5	5	3	3	1	1	1	5	5	5	5	5	5	5	5
20NOV21:15:24:00	379Ãë	5	5	5	5	5	5	5	5	5	5	5	5	5	5	5	5	5	5	5	1	1	5	5	5	5	5	5	5	5
